# Supplementary material for: Composition and biosynthetic machinery of the Blumeria graminis f. sp. hordei conidia cell wall
Source: Cell Surf. 2019 Aug 14;5:100029. doi: 10.1016/j.tcsw.2019.100029 (PMC7388969; doi:10.1016/j.tcsw.2019.100029)
Supplement: Supplementary Table S1 — Oligonucleotides used for qPCR of Blumeria graminis f. sp. hordei cell wall related genes. [file mmc4.xlsx]

## Sheet: Supplementary Table S1
Primer	Sequence 5’ → 3’
Chs1_Fq	AGGGTCCCATCGATAACCCT
Chs1_Rq	ATACCCCACGGAACATACGC
Chs2_Fq	GTCGTTGTCTCGTGGATGGT
Chs2_Rq	GCCGCTACCAATTGCCCTAA
Chs3_Fq	ACTGGCACGATGTCTCATGG
Chs3_Rq	CCGTCGCTTCGAACTGACTA
Chs4_Fq	TCGTAAGACAGACGGCGAAA
Chs4_Rq	CCGGGAAGCCCAGAAAAGTT
Chs5_Fq	AATGTCCAACCTTCCTGGGC
Chs5_Rq	CTCCTTGCATCCAGTGGAACA
Chs6_Fq	GGATCTTTCGGTGGGGAGAC
Chs6_Rq	CAACCAGAGCGTGAACTTGTTTC
Chs7_Fq	ACTACCGATCTCAATCAGCCA
Chs7_Rq	GGACTCCTACCCCCAACTCT
Fks1_Fq	CGCGGGGTCGATGATAATTGAT
Fks1_Rq	AATCTGTGCTGGTTCCCGTTTC
GELA_Fq	ACTTTGCTGCCCTCAAGTCA
GELA_Rq	CTGCACTTGGTATGGCTGGA
GELB_Fq	CAACCGAGCCCTACAGACAC
GELB_Rq	TGATCCGCTGGATTTCGTGT
GELC_Fq	AGCGCCAATGCTACTACTGG
GELC_Rq	TGCGGATTGGATCTTCGCAT
KRE6_Fq	GCAGTCATTCCAAGCTGCTC
KRE6_Rq	TCGTTGTTGAGCCAGGTCAC
KRE9_Fq	GCCCACTGCTATAACTGCCA
KRE9_Rq	TCTTTCCAGCGGTTCAGAAAC
