# Supplementary material for: Composition and biosynthetic machinery of the Blumeria graminis f. sp. hordei conidia cell wall
Source: Cell Surf. 2019 Aug 14;5:100029. doi: 10.1016/j.tcsw.2019.100029 (PMC7388969; doi:10.1016/j.tcsw.2019.100029)
Supplement: Supplementary Tables S2–S7 — Table S2. Copy number of genes classified in CAZy Auxiliary Activity (AA) modules from Blumeria graminis f. sp. hordei, Neurospora crassa, Rhynchosporium secalis, Aspergillus fumigatus and Saccharomyces cerevisiae. Table S3. Copy number of genes classified in CAZy Carbohydrate Binding Modules (CBM) from Blumeria graminis f. sp. hordei, Neurospora crassa, Rhynchosporium secalis, Aspergillus fumigatus and Saccharomyces cerevisiae. Table S4. Copy number of genes classified in CAZy Carbohydrate Esterase (CE) modules from Blumeria graminis f. sp. hordei, Neurospora crassa, Rhynchosporium secalis, Aspergillus fumigatus and Saccharomyces cerevisiae. Table S5. Copy number of genes classified in CAZy Glycoside Hydrolase (GH) modules from Blumeria graminis f. sp. hordei, Neurospora crassa, Rhynchosporium secalis, Aspergillus fumigatus and Saccharomyces cerevisiae. Table S6. Copy number of genes classified in CAZy Glycosyl Transferase (GT) modules from Blumeria graminis f. sp. hordei, Neurospora crassa, Rhynchosporium secalis, Aspergillus fumigatus and Saccharomyces cerevisiae. Table S7. Copy number of genes classified in CAZy Polysaccharide Lyase (PL) modules from Blumeria graminis f. sp. hordei, Neurospora crassa, Rhynchosporium secalis, Aspergillus fumigatus and Saccharomyces cerevisiae. [file mmc5.xlsx]

## Sheet: Supplementary Table S2
CAZY	B. graminis hordei	F. graminearum	N. crassa	R. secalis	A. fumigatus	S. cerevisiae	CAZY Functions
AA1	7	14	8	11	2	3	Laccase / p-diphenol:oxygen oxidoreductase / ferroxidase , ; ferroxidase , Laccase-like multicopper oxidase
AA2	3	3		7		1	manganese peroxidase , versatile peroxidase , lignin peroxidase , peroxidase
AA3	1	17	2	22	16		cellobiose dehydrogenase , glucose 1-oxidase , aryl alcohol oxidase , alcohol oxidase , pyranose oxidase
AA4	2	1		5			vanillyl-alcohol oxidase
AA5		5	1				Oxidase with oxygen as acceptor , galactose oxidase , glyoxal oxidase
AA6		1		3		2	1,4-benzoquinone reductase
AA7	4	4		11			glucooligosaccharide oxidase , chitooligosaccharide oxidase
AA8		6	2		2		Iron reductase domain
AA9	4	13	14	13	9		AA9 (formerly GH61) proteins are copper-dependent lytic polysaccharide monooxygenases (LPMOs); cleavage of cellulose
AA10		4	4		2		AA10 (formerly CBM33) proteins are copper-dependent lytic polysaccharide monooxygenases
AA11	4	2	3	1			AA11 proteins are copper-dependent lytic polysaccharide monooxygenases
AA12		1	1		2		pyrroloquinoline quinone-dependent oxidoreductase
AA13		14	8		2	3	AA13 proteins are copper-dependent lytic polysaccharide monooxygenases
AA total	25	71	35	73	33	6

## Sheet: Supplementary Table S3
CAZY	B. graminis hordei	F. graminearum	N. crassa	R. secalis	A. fumigatus	S. cerevisiae	CAZY Functions
CBM1	12	1	19	5	7		Modules of approx. 40 residues found almost exclusively in fungi. The cellulose-binding function has been demonstrated in many cases
CBM6							The cellulose-binding function has been demonstrated in one case on amorphous cellulose and β-1,4-xylan
CBM13	1	1	2				While in the plant lectins this module binds mannose, binding to xylan has been demonstrated in the Streptomyces lividans xylanase A and arabinofuranosidase B
CBM14					1		The chitin-binding function has been demonstrated in several cases
CBM18	15	5	3	11	12	2	The chitin-binding function has been demonstrated in many cases
CBM19						1	Modules of 60-70 residues with chitin-binding function
CBM20	1		2		4		The granular starch-binding function has been demonstrated in several cases
CBM21	1	2	1	1	1	4	The granular starch-binding function has been demonstrated in one case
CBM24			3		1		α-1,3-glucan (mutan)-binding function demonstrated in two cases
CBM32			1				Binding to galactose and lactose has been demonstrated for the module of Micromonospora viridifaciens sialidase. Binding to polygalacturonic acid has been shown for a Yersinia
CBM35					3		A module that is conserved in three Cellvibrio xylan-degrading enzymes binds to xylan
CBM38			1				The inulin-binding function has been demonstrated
CBM42					1		Binding to arabinofuranose (present in arabinoxylan) has been demonstrated
CBM43	1		1		3	2	The β-1,3-glucan binding function has been demonstrated with the olive pollen protein Ole e 10
CBM48	2	2	1	1	1	3	Modules of approx. 100 residues with glycogen-binding function
CBM50	6	8	1	9	2		Binding to chitopentaose demonstrated
CBM52			1				Binding to β-1,3-glucan demonstrated for Schizosaccharomyces pombe
CBM63	2	3			1		expansin EXLX1 has been shown to bind cellulose.
CBM total	41	22	36	27	37	12

## Sheet: Supplementary Table S4
CAZY	B. graminis hordei	F. graminearum	N. crassa	R. secalis	A. fumigatus	S. cerevisiae	CAZY Functions
CE1	1	4	6	4	2		acetyl xylan esterase , cinnamoyl esterase , feruloyl esterase , carboxylesterase , S-formylglutathione hydrolase , diacylglycerol O-acyltransferase , trehalose 6-O-mycolyltransferase
CE2	3	1		9			acetyl xylan esterase
CE3	3	5	3	1	5		acetyl xylan esterase
CE4	5	7	4	1	7	2	acetyl xylan esterase , chitin deacetylase , chitooligosaccharide deacetylase , peptidoglycan GlcNAc deacetylase , peptidoglycan N-acetylmuramic acid deacetylase
CE5	3	12	3	12	4		acetyl xylan esterase , cutinase
CE8	4	3	1	5	3		pectin methylesterase
CE9		1	1		1		N-acetylglucosamine 6-phosphate deacetylase , N-acetylglucosamine 6-phosphate deacetylase
CE12	5	3	1	5	2		pectin acetylesterase , rhamnogalacturonan acetylesterase , acetyl xylan esterase
CE15			1				4-O-methyl-glucuronoyl methylesterase
CE16	1	5	1		3		acetylesterase
CEnc			1		4
CE total	25	41	22	37	31	2

## Sheet: Supplementary Table S5
CAZY	B. graminis hordei	F. graminearum	N. crassa	R. secalis	A. fumigatus	S. cerevisiae	CAZY Functions
GH1	2	3	1	1	3		β-glucosidase , β-galactosidase , β-mannosidase , β-glucuronidase , β-xylosidase , β-D-fucosidase , phlorizin hydrolase , exo-β-1,4-glucanase , 6-phospho-β-galactosidase , 6-phospho-β-glucosidase , strictosidine β-glucosidase , lactase , amygdalin β-glucosidase , prunasin β-glucosidase , vicianin hydrolase , raucaffricine β-glucosidase , thioglucosidase , β-primeverosidase , isoflavonoid 7-O-β-ap…
GH2	1	10	5	2	10		β-galactosidase , β-glucuronidase , α-L-arabinofuranosidase , mannosylglycoprotein endo-β-mannosidase , exo-β-glucosaminidase ,
GH3	5	21	9	15	20		β-glucosidase , xylan 1,4-β-xylosidase , β-glucosylceramidase , β-N-acetylhexosaminidase , α-L-arabinofuranosidase , glucan 1,3-β-glucosidase , glucan 1,4-β-glucosidase , isoprimeverose-producing oligoxyloglucan hydrolase , coniferin β-glucosidase , exo-1,3-1,4-glucanase , β-N-acetylglucosaminide phosphorylases ,
GH5	10	14	7	13	15	5	endo-β-1,4-glucanase / cellulase , endo-β-1,4-xylanase , β-glucosidase , β-mannosidase , β-glucosylceramidase , glucan β-1,3-glucosidase , licheninase , exo-β-1,4-glucanase / cellodextrinase , glucan endo-1,6-β-glucosidase , mannan endo-β-1,4-mannosidase , cellulose β-1,4-cellobiosidase , steryl β-glucosidase , endoglycoceramidase , chitosanase , β-primeverosidase , xyloglucan-specific endo-β-1,4…
GH6		1	3	1	2		endoglucanase , cellobiohydrolase ,
GH7	1	2	5	6	3		endo-β-1,4-glucanase , reducing end-acting cellobiohydrolase , chitosanase , endo-β-1,3-1,4-glucanase ,
GH10	1	5	4	5	3		endo-1,4-β-xylanase , endo-1,3-β-xylanase , tomatinase , xylan endotransglycosylase ,
GH11		3	2	6	2		endo-β-1,4-xylanase , endo-β-1,3-xylanase ,
GH12		4	1	5	1		endoglucanase , xyloglucan hydrolase , β-1,3-1,4-glucanase , xyloglucan endotransglycosylase ,
GH13	8	8	10	5	14	9	α-amylase , pullulanase , cyclomaltodextrin glucanotransferase , cyclomaltodextrinase , trehalose-6-phosphate hydrolase , oligo-α-glucosidase , maltogenic amylase , neopullulanase , α-glucosidase , maltotetraose-forming α-amylase , isoamylase , glucodextranase , maltohexaose-forming α-amylase , maltotriose-forming α-amylase , branching enzyme , trehalose synthase , 4-α-glucanotransferase , maltop…
GH15	1	3	2	2	2	1	glucoamylase , glucodextranase , α,α-trehalase ,
GH16	16	23	14	11	13	5	xyloglucan:xyloglucosyltransferase , keratan-sulfate endo-1,4-β-galactosidase , endo-1,3-β-glucanase , endo-1,3(4)-β-glucanase , licheninase , β-agarase , κ-carrageenase , xyloglucanase , endo-β-1,3-galactanase , β-porphyranase , hyaluronidase , endo-β-1,4-galactosidase , chitin β-1,6-glucanosyltransferase , endo-β-1,4-galactosidase ,
GH17	7	6	4		5	4	glucan endo-1,3-β-glucosidase , glucan 1,3-β-glucosidase , licheninase , ABA-specific β-glucosidase , β-1,3-glucanosyltransglycosylase ,
GH18	12	16	12	15	19	2	chitinase , lysozyme , endo-β-N-acetylglucosaminidase , peptidoglycan hydrolase with endo-β-N-acetylglucosaminidase specificity , Nod factor hydrolase , xylanase inhibitor concanavalin B narbonin
GH20	2	3	1	2	2		β-hexosaminidase , lacto-N-biosidase , β-1,6-N-acetylglucosaminidase) , β-6-SO3-N-acetylglucosaminidase ,
GH24	1			1	1		lysozyme
GH25			1		3		lysozyme
GH26			1		3		β-mannanase , exo-β-1,4-mannobiohydrolase , β-1,3-xylanase , lichenase / endo-β-1,3-1,4-glucanase , mannobiose-producing exo-β-mannanase
GH27		2		6	3		α-galactosidase , α-N-acetylgalactosaminidase , isomalto-dextranase , β-L-arabinopyranosidase , galactan:galactan galactosyltransferase
GH28		6	2	3	9	1	polygalacturonase , exo-polygalacturonase , exo-polygalacturonosidase , rhamnogalacturonase , rhamnogalacturonan α-1,2-galacturonohydrolase , rhamnogalacturonan α-L-rhamnopyranohydrolase , endo-xylogalacturonan hydrolase
GH29		1		1			α-L-fucosidase , α-1,3/1,4-L-fucosidase
GH30			2	2			endo-β-1,4-xylanase , β-glucosidase (3.2.1.21) β-glucuronidase , β-xylosidase , β-fucosidase , glucosylceramidase , β-1,6-glucanase , glucuronoarabinoxylan endo-β-1,4-xylanase , endo-β-1,6-galactanase , [reducing end] β-xylosidase
GH31	5	8	5	7	10	1	α-glucosidase , α-galactosidase , α-mannosidase , α-1,3-glucosidase , sucrase-isomaltase , α-xylosidase , α-glucan lyase , isomaltosyltransferase , oligosaccharide α-1,4-glucosyltransferase
GH32		5	1	2	2	1	invertase , endo-inulinase , β-2,6-fructan 6-levanbiohydrolase , endo-levanase , exo-inulinase , fructan β-(2,1)-fructosidase/1-exohydrolase , fructan β-(2,6)-fructosidase/6-exohydrolase , sucrose:sucrose 1-fructosyltransferase , fructan:fructan 1-fructosyltransferase , sucrose:fructan 6-fructosyltransferase , fructan:fructan 6G-fructosyltransferase , levan fructosyltransferase , [retaining] sucr…
GH33		1					sialidase or neuraminidase , trans-sialidase , 2-keto-3-deoxynononic acid sialidase , anhydrosialidase
GH35		3	2	3	4		β-galactosidase , exo-β-glucosaminidase , exo-β-1,4-galactanase , β-1,3-galactosidase
GH36	5	3	1	1	4		α-galactosidase , α-N-acetylgalactosaminidase , stachyose synthase , raffinose synthase
GH37	1	2	2	1	1	2	α,α-trehalase
GH38	1	1	1	2	1	1	α-mannosidase , mannosyl-oligosaccharide α-1,2-mannosidase , mannosyl-oligosaccharide α-1,3-1,6-mannosidase , α-2-O-mannosylglycerate hydrolase , mannosyl-oligosaccharide α-1,3-mannosidase
GH39	1	2			1		α-L-iduronidase , β-xylosidase
GH43	2	18	7	10	15		β-xylosidase , α-L-arabinofuranosidase , arabinanase , xylanase , galactan 1,3-β-galactosidase , α-1,2-L-arabinofuranosidase , exo-α-1,5-L-arabinofuranosidase , [inverting] exo-α-1,5-L-arabinanase , β-1,3-xylosidase
GH45		1	1	1	1		endoglucanase
GH47	5	10	8	6	7	3	α-mannosidase
GH51	3	2	1	3	2		endoglucanase , endo-β-1,4-xylanase , β-xylosidase , α-L-arabinofuranosidase
GH53		1	1	1	1		endo-β-1,4-galactanase
GH54		1	1	3	1		α-L-arabinofuranosidase , β-xylosidase
GH55	3	3	6		6		exo-β-1,3-glucanase , endo-β-1,3-glucanase
GH62		1		1	2		α-L-arabinofuranosidase
GH63	2	1	1	2	1	1	processing α-glucosidase , α-1,3-glucosidase , α-glucosidase , mannosylglycerate α-mannosidase / mannosylglycerate hydrolase
GH64		2	2				β-1,3-glucanase
GH65					1	1	α,α-trehalase , maltose phosphorylase , trehalose phosphorylase , kojibiose phosphorylase , trehalose-6-phosphate phosphorylase , nigerose phosphorylase , 3-O-α-glucopyranosyl-L-rhamnose phosphorylase , 2-O-α-glucopyranosylglycerol: phosphate β-glucosyltransferase , α-glucosyl-1,2-β-galactosyl-L-hydroxylysine α-glucosidase
GH67		1	1	1	1		α-glucuronidase , xylan α-1,2-glucuronidase
GH71	5		6	5	5		α-1,3-glucanase
GH72	4	3	5	7	5	5	β-1,3-glucanosyltransglycosylase
GH74		1	1		2		endoglucanase , oligoxyloglucan reducing end-specific cellobiohydrolase , xyloglucanase
GH75		1	1	1	2		chitosanase
GH76	9	8	10	11	7	2	α-1,6-mannanase
GH78	4	7		5	8		α-L-rhamnosidase
GH79		1	2		1		β-glucuronidase , hyaluronoglucuronidase , heparanase , baicalin β-glucuronidase , β-4-O-methyl-glucuronidase
GH81	1	1	1	1	2	2	endo-β-1,3-glucanase
GH88		1			2		d-4,5-unsaturated β-glucuronyl hydrolase
GH92	2		2	3	5		mannosyl-oligosaccharide α-1,2-mannosidase , mannosyl-oligosaccharide α-1,3-mannosidase , mannosyl-oligosaccharide α-1,6-mannosidase , α-mannosidase , α-1,2-mannosidase , α-1,3-mannosidase , α-1,4-mannosidase , mannosyl-1-phosphodiester α-1,P-mannosidase
GH93		2	2		2		exo-α-L-1,5-arabinanase
GH94			1				cellobiose phosphorylase , laminaribiose phosphorylase , cellodextrin phosphorylase , chitobiose phosphorylase , cyclic β-1,2-glucan synthase , cellobionic acid phosphorylase , β-1,2-oligoglucan phosphorylase
GH95	1	2			3		α-L-fucosidase , α-1,2-L-fucosidase , α-L-galactosidase
GH105		3	1	1	3		unsaturated rhamnogalacturonyl hydrolase , d-4,5-unsaturated β-glucuronyl hydrolase
GH114	2	2	1	1	2		endo-α-1,4-polygalactosaminidase
GH115		2	1		1		xylan α-1,2-glucuronidase, α-[4-O-methyl]-glucuronidase
GH125	3	3	3	3	1		exo-α-1,6-mannosidase
GH127	1	1		1	1		β-L-arabinofuranosidase
GH128	3	4	2	5	2		β-1,3-glucanase
GH131		1	3		1		broad specificity exo-β-1,3/1,6-glucanase with endo-β-1,4-glucanase activity
GH132	2	2	2	2	2	5	Activity on β-1,3-glucan [curdlan]
GH133	3		1		2	1	amylo-α-1,6-glucosidase
GH134					4		β-mannanase
GH135	1			4	3		α-1,4-galactosaminogalactan hydrolase
GHnc	2	5	4		4	5
GH total	138	247	176	198	264	57

## Sheet: Supplementary Table S6
CAZY	B. graminis hordei	F. graminearum	N. crassa	R. secalis	A. fumigatus	S. cerevisiae	CAZY Functions
GT1	7	16	6	8	9	2	UDP-glucuronosyltransferase , zeatin O-β-xylosyltransferase , 2-hydroxyacylsphingosine 1-β-galactosyltransferase , N-acylsphingosine galactosyltransferase , flavonol 3-O-glucosyltransferase , anthocyanidin 3-O-glucosyltransferase , sinapate 1-glucosyltransferase , indole-3-acetate β-glucosyltransferase , flavonol L-rhamnosyltransferase , sterol glucosyltransferase , UDP-Glc: 4-hydroxybenzoate 4-O…
GT2	16	19	11	15	12	5	cellulose synthase , chitin synthase , dolichyl-phosphate β-D-mannosyltransferase , dolichyl-phosphate β-glucosyltransferase , N-acetylglucosaminyltransferase , N-acetylgalactosaminyltransferase , hyaluronan synthase , chitin oligosaccharide synthase , β-1,3-glucan synthase , β-1,4-mannan synthase , β-mannosylphosphodecaprenol-mannooligosaccharide α-1,6-mannosyltransferase , UDP-Galf: rhamnopyran…
GT3	1	1	1	1	1	2	glycogen synthase
GT4	5	5	6	6	7	3	sucrose synthase , sucrose-phosphate synthase , α-glucosyltransferase , lipopolysaccharide N-acetylglucosaminyltransferase , phosphatidylinositol α-mannosyltransferase , GDP-Man: Man1GlcNAc2-PP-dolichol α-1,3-mannosyltransferase , GDP-Man: Man3GlcNAc2-PP-dolichol/Man4GlcNAc2-PP-dolichol α-1,2-mannosyltransferase , digalactosyldiacylglycerol synthase , 1,2-diacylglycerol 3-glucosyltransferase , di…
GT5			2		2		UDP-Glc: glycogen glucosyltransferase , ADP-Glc: starch glucosyltransferase , NDP-Glc: starch glucosyltransferase , UDP-Glc: α-1,3-glucan synthase , UDP-Glc: α-1,4-glucan synthase
GT8	2	6	2	3	4	3	lipopolysaccharide α-1,3-galactosyltransferase , UDP-Glc: (glucosyl)lipopolysaccharide α-1,2-glucosyltransferase , lipopolysaccharide glucosyltransferase 1 , glycogenin glucosyltransferase , inositol 1-α-galactosyltransferase (galactinol synthase) , homogalacturonan α-1,4-galacturonosyltransferase , UDP-GlcA: xylan α-glucuronyltransferase
GT15	3	4	5	4	3	9	glycolipid 2-α-mannosyltransferase , GDP-Man: α-1,2-mannosyltransferase
GT17		2	1				β-1,4-mannosyl-glycoprotein β-1,4-N-acetylglucosaminyltransferase
GT20	3	3	3	3	3	4	α,α-trehalose-phosphate synthase [UDP-forming] , Glucosylglycerol-phosphate synthase , trehalose-6-P phosphatase , [retaining] GDP-valeniol: validamine 7-phosphate valeniolyltransferase
GT21	1	1	1		1		UDP-Glc: ceramide β-glucosyltransferase
GT22	4	4	3	4	4	4	Dol-P-Man: Man6GlcNAc2-PP-Dol α-1,2-mannosyltransferase , Dol-P-Man: Man8GlcNAc2-PP-Dol α-1,2-mannosyltransferase , Dol-P-Man: Man2-GlcNAc-phosphatidylinositol α-1,2-mannosyltransferase , Dol-P-Man: Man3-GlcNAc-phosphatidylinositol α-1,2-mannosyltransferase
GT24	1	1	1	1	1	1	UDP-Glc: glycoprotein α-glucosyltransferase
GT25			1		4		lipopolysaccharide β-1,4-galactosyltransferase , β-1,3-glucosyltransferase , β-1,2-glucosyltransferase , β-1,2-galactosyltransferase , LPS β-1,4-galactosyltransferase , occidiofungin β-xylosyltransferase , UDP-Gal:procollagen β-galactosyltransferase
GT31	5	5	3	5	5		N-acetyllactosaminide β-1,3-N-acetylglucosaminyltransferase , Glycoprotein-N-acetylgalactosamine 3-β-galactosyltransferase , fucose-specific β-1,3-N-acetylglucosaminyltransferase , globotriosylceramide β-1,3-GalNAc transferase , chondroitin synthase (β-1,3-GlcUA and β-1,4-GalNAc transferase , chondroitin β-1,3-glucuronyltransferase , chondroitin β-1,4-N-acetylgalactosaminyltransferase , UDP-Gal: …
GT32	10	5	4	10	7	4	α-1,6-mannosyltransferase , α-1,4-N-acetylglucosaminyltransferase , α-1,4-N-acetylgalactosaminyltransferase , GDP-Man: inositol-phosphorylceramide transferase , UDP-Gal: β-galactoside α-1,4-galactosyltransferase , UDP-Gal: lactose/N-acetyl-lactosamine α-1,4-galactosyltransferase
GT33	3	1	1	1	1	1	GDP-Man: chitobiosyldiphosphodolichol β-mannosyltransferase
GT34	2	2	2	2	3	2	UDP-Gal: galactomannan α-1,6-galactosyltransferase , UDP-Xyl: xyloglucan α-1,6-xylosyltransferase , α-1,2-galactosyltransferase
GT35	1	1	1	1	1	1	glycogen or starch phosphorylase
GT39	3	3	3	3	3	7	Dol-P-Man: protein α-mannosyltransferase
GT41	1	1	1		1		UDP-GlcNAc: peptide β-N-acetylglucosaminyltransferase , UDP-Glc: peptide N-β-glucosyltransferase
GT48	1	1	1	1	1	3	1,3-β-glucan synthase
GT50	4	1	1	1	1	1	Dol-P-Man α-1,4-mannosyltransferase
GT55			1				GDP-Man: mannosyl-3-phosphoglycerate synthase
GT57	2	2	2	2	2	2	Dol-P-Glc: α-1,3-glucosyltransferase
GT58	1	1	1	1	1	1	Dol-P-Man: Man5GlcNAc2-PP-Dol α-1,3-mannosyltransferase
GT59	1	1	1	1	1	1	Dol-P-Glc: Glc2Man9GlcNAc2-PP-Dol α-1,2-glucosyltransferase
GT62	3	3	3	3	3	3	α-1,2-mannosyltransferase , α-1,6-mannosyltransferase
GT64	1	2		1			UDP-GlcNAc: heparan α-N-acetylhexosaminyltransferase
GT66	1	1	1	1	1	1	dolichyl-diphosphooligosaccharide—protein glycotransferase , undecaprenyl-diphosphooligosaccharide—protein glycotransferase
GT69	1	2	2	1	3		GDP-Man: α-1,3-mannosyltransferase
GT71		4	1		2	6	α-mannosyltransferase
GT76	4	1	1	1		1	Dol-P-Man: α-1,6-mannosyltransferase
GT77				2			α-xylosyltransferase , α-1,3-galactosyltransferase , arabinosyltransferase , arabinosyltransferase
GT90	3	6	3	4	2		UDP-Xyl: (mannosyl) glucuronoxylomannan/galactoxylomannan β-1,2-xylosyltransferase , UDP-Glc: protein O-β-glucosyltransferase , UDP-Xyl: protein O-β-xylosyltransferase
GTnc	3	4	2	6	3
GT total	93	109	78	89	92	67

## Sheet: Supplementary Table S7
CAZY	B. graminis hordei	F. graminearum	N. crassa	R. secalis	A. fumigatus	S. cerevisiae	CAZY Functions
PL1	2	9	1	2	8		pectate lyase , exo-pectate lyase , pectin lyase
PL3		7	1	3	5		pectate lyase
PL4	1	3	1	3	4		rhamnogalacturonan lyase
PL9	1	1			1		pectate lyase , exopolygalacturonate lyase , thiopeptidoglycan lyase
PL11				1	1		rhamnogalacturonan lyase , exo-unsaturated rhamnogalacturonan lyase
PL20		1	1	1	2		endo-β-1,4-glucuronan lyase
PL total	4	21	4	10	21	0
