# Supplementary material for: Composition and biosynthetic machinery of the Blumeria graminis f. sp. hordei conidia cell wall
Source: Cell Surf. 2019 Aug 14;5:100029. doi: 10.1016/j.tcsw.2019.100029 (PMC7388969; doi:10.1016/j.tcsw.2019.100029)
Supplement: Supplementary Table S8 — RNA-Seq transcripts of all CAZy groups in ungerminated Blumeria graminis f. sp. hordei. Transcripts are displayed as RPKM values. [file mmc6.xlsx]

## Sheet: Supplementary Table S8
Accession	CAZy	Multiple CAZy	Annotation	0h RPKM
bgh00673	AA1		CELP0013 Effector like protein	5
bgh00674	AA1		Iron transport multicopper oxidase	77
bgh01709	AA1		Cytochrome b561	75
bgh05270	AA1		Putative candidate secreted effector protein	4
bgh05596	AA1		Uncharacterized protein	1264
bgh06849	AA1		Uncharacterized protein	27
bghG002722000001001	AA1		Serine/threonine protein kinase domain protein
bgh00283	AA11		Uncharacterized protein	79
bgh00773	AA11		Endoglucanase	63
bgh02286	AA11		Uncharacterized protein	652
bghG000209000001001	AA11		CT20 family protein
bgh00659	AA2		Peroxidase	102
bgh02379	AA2		Peroxidase	134
bgh05777	AA2		Peroxidase/catalase	1106
bgh06259	AA3		Uncharacterized protein	166
bgh01229	AA4		D-2-hydroxyglutarate dehydrogenase	162
bgh04548	AA4		D-lactate dehydrogenase	31
bgh01694	AA7		/alba domain containing protein	40
bgh04053	AA7		24-dehydrocholesterol reductase	10
bgh04741	AA7		FAD binding oxidoreductase	56
bgh06327	AA7		Putative cytochrome P450 monooxygenase/cypX	15
bgh02926	AA9		EKA-like protein	3
bgh03691	AA9		CSEP0132 putative effector protein	84
bgh03826	AA9	AA9 CBM1	Uncharacterized protein	10
bgh04794	AA9		CELP0027 Effector like protein	486
bgh02406	CBM1	CBM1 GH7	Uncharacterized protein	65
bgh03826	CBM1	AA9 CBM1	Uncharacterized protein	10
bgh04082	CBM1		Putative candidate secreted effector protein	0
bgh04306	CBM1	PL1 CBM1	EKA-like protein	5
bghG002097000002001	CBM1		Putative effector protein
bghG002102000001001	CBM1		Putative effector protein
bghG002106000001001	CBM1		Putative effector protein
bghG002118000001001	CBM1		Putative effector protein
bghG002127000001001	CBM1		Uncharacterized protein
bghG006335000001001	CBM1		Putative effector protein
bghG006337000001001	CBM1		Putative effector protein
bghG009519000001001	CBM1		Putative effector protein
bgh06361	CBM13	CBM13 GHnc	Uncharacterized protein	18
bgh00588	CBM18	CBM18 GH18	Extracellular chitinase	6
bgh00731	CBM18	CBM18 GH16	CELP0014 Effector like protein	28
bgh00857	CBM18	CBM18 CE4	Chitin diacetylase	166
bgh02278	CBM18		Glyoxal oxidase	4
bgh02573	CBM18		Phosphatase 1 regulatory subunit 11	34
bgh02647	CBM18	CBM18GH16	ER membrane protein Wsc4	257
bgh03613	CBM18		Putative candidate secreted effector protein	41
bgh03691	CBM18		CSEP0132 putative effector protein	84
bgh03986	CBM18	CBM50,CBM18CBM63	Rare lipoprotein A (RlpA)-like double-psi beta-barrel domain-containing	2251
bgh05372	CBM18	CBM18 GH18	CELP0030 Effector like protein	6
bgh06022	CBM18	CBM18 CE4	Bifunctional xylanase/chitin deacetylase	670
bghG000925000001001	CBM18		Putative candidate secreted effector protein
bghG001597000001001	CBM18	CBM18GH16	WSC domain containing protein
bghG002265000001001	CBM18	CBM50,CBM18CBM63	Uncharacterized protein
bghG003954000001001	CBM18		CSEP0395 putative effector protein
bgh00303	CBM20	CBM20 GH15	Glucoamylase	226
bgh05717	CBM21		Uncharacterized protein	289
bgh00774	CBM43	CBM43 GH72	1,3-beta-glucanosyltransferase (GELC)	480
bgh00197	CBM48	CBM48 GH13	Glycogen branching enzyme	71
bgh01946	CBM48		Putative Snf1 serine/threonine protein kinase complex	84
bgh00843	CBM50		Uncharacterized protein	9
bgh02573	CBM50		Phosphatase 1 regulatory subunit 11	34
bgh03986	CBM50	CBM50,CBM18CBM63	Rare lipoprotein A (RlpA)-like double-psi beta-barrel domain-containing	2251
bgh05775	CBM50		Tubulin-specific chaperone D	10
bghG002265000001001	CBM50	CBM50,CBM18CBM63	Uncharacterized protein
bghG003954000001001	CBM50		CSEP0395 putative effector protein
bgh03986	CBM63	CBM50,CBM18CBM63	Rare lipoprotein A (RlpA)-like double-psi beta-barrel domain-containing	2251
bghG002265000001001	CBM63	CBM50,CBM18CBM63	Uncharacterized protein
bgh04831	CE1		Uncharacterized protein	37
bgh00208	CE12	CE2CE12	GDSL-like lipase/acylhydrolase	18
bgh00220	CE12		BEC 6-4/similar to beta 1,3 glucanohydrolase	1
bgh03781	CE12	CE2CE12	GDSL-like Lipase	17
bgh05093	CE12		Putative GDSL lipase/acylhydrolase family protein	14
bgh06427	CE12	CE2CE12	GDSL Lipase/Acylhydrolase family protein	19
bgh04143	CE16		Uncharacterized protein	17
bgh00208	CE2	CE2CE12	GDSL-like lipase/acylhydrolase	18
bgh03781	CE2	CE2CE12	GDSL-like Lipase	17
bgh06427	CE2	CE2CE12	GDSL Lipase/Acylhydrolase family protein	19
bgh00732	CE3		Beta-1,6 glucan synthetase	81
bgh06065	CE3		CELP0008 Effector like protein	5
bghG000636000001001	CE3		Putative Bgh-specific protein
bgh00591	CE4		Cda1/Chitin deacetylase	47
bgh00857	CE4	CBM18 CE4	Chitin diacetylase	166
bgh05283	CE4		Chitin deacetylase	23
bgh06022	CE4	CBM18 CE4	Bifunctional xylanase/chitin deacetylase	670
bghG000925000001001	CE4		Putative candidate secreted effector protein
bgh00226	CE5		Cutinase	102
bgh00227	CE5		Cutinase	23
bgh01726	CE5		Uncharacterized protein	9
bgh05186	CE8		QCR10 domain-containing protein	49
bgh05396	CE8		GTPase activating protein	47
bgh05408	CE8		Uncharacterized protein	37
bghG007079000001001	CE8		PfkB family carbohydrate kinase (Mak32)/MAK32 kinase
bgh01030	GH1		Putative MSF multidrug transporter	46
bghG004322000002001	GH1		CSEP0405 putative effector protein
bgh04082	GH10		Putative candidate secreted effector protein	0
bgh01639	GH114		Putative endo alpha-1,4 polygalactosaminidase	15
bgh02045	GH114		Uncharacterized protein	35
bgh00747	GH125		DUF1237 domain protein	66
bgh02390	GH125		DUF1237 domain protein	13
bgh03821	GH125		DNA-directed RNA polymerase III subunit	27
bghG006029000001001	GH127		Putative effector protein
bgh02974	GH128		Uncharacterized protein	401
bgh04733	GH128		Uncharacterized protein	41
bghG002926000001001	GH128		Putative candidate secreted effector protein
bgh00197	GH13	CBM48 GH13	Glycogen branching enzyme	71
bgh00315	GH13		Maltase/alpha-glucosidase	56
bgh01928	GH13		Cytochrome P450/P450	3
bgh04510	GH13	GH13 GH133	CSEP0211 putative effector protein	3
bgh04675	GH13		Uncharacterized protein	0
bghG000061000002001	GH13		Alpha-amylase
bghG000684000002001	GH13	GH13,GH133GH13	Glycogen debranching enzyme
bghG001922000002001	GH13		CSEP0338 putative effector protein
bgh01040	GH132	GH132 GH5	Putative SUN domain protein (Adg3) (glucanase)	903
bgh01555	GH132		SUN domain protein, putative (glucanase)	336
bgh01928	GH133		Cytochrome P450/P450	3
bgh04510	GH133	GH13 GH133	CSEP0211 putative effector protein	3
bghG000684000002001	GH133	GH13,GH133GH13	Glycogen debranching enzyme
bgh02654	GH135		Spherulin domain protein	1
bgh00303	GH15	CBM20 GH15	Glucoamylase	226
bgh00719	GH16		Beta-1,3-glucanase	9
bgh00720	GH16		Beta-glucosidase/glycosyl hydrolase family 16	62
bgh00726	GH16		Beta-glucosidase/glycosyl hydrolase family 16/cell wall glucanase	474
bgh00729	GH16		Beta-glucosidase/glycosyl hydrolase family 16/cell wall glucanase	29
bgh00731	GH16	CBM18 GH16	CELP0014 Effector like protein	28
bgh01147	GH16		Uncharacterized protein	39
bgh01441	GH16		Beta-1,3-glucanase	12
bgh02575	GH16		EKA-like protein	1
bgh02647	GH16	CBM18GH16	ER membrane protein Wsc4	257
bgh04167	GH16		Uncharacterized protein	1
bgh04565	GH16		Sterigmatocystin 8-O-methyltransferase	44
bgh05042	GH16		Endo-1,3(4)-beta-glucanase	32
bgh05640	GH16		Beta-glucosidase/glycosyl hydrolase family 16/cell wall glucanase	185
bghG001014000001001	GH16		Uncharacterized protein
bghG001597000001001	GH16	CBM18GH16	WSC domain containing protein
bghG002822000002001	GH16		CSEP0369 putative effector protein
bgh00736	GH17		Endo-beta-1,3-glucanase	40
bgh01668	GH17		Uncharacterized protein	41
bgh01858	GH17		HIT finger domain protein	7
bgh03528	GH17		GPI-anchored cell wall beta-1,3-endoglucanase EglC	462
bgh05070	GH17		CELP0029 Effector like protein	1
bgh06777	GH17		Beta 1,3 glucanase/similar to BEC6 and BEC6-2	26
bghG002084000001001	GH17		CSEP0342 putative effector protein
bgh00059	GH18		Chi1/extracellular endochitinase	8
bgh00122	GH18		Endochitinase	8
bgh00329	GH18		Chitinase	92
bgh00588	GH18	CBM18 GH18	Extracellular chitinase	6
bgh00634	GH18		Endochitinase class V/CH18 chitinase	15
bgh00737	GH18		Chitinase	17
bgh00738	GH18		Class III chitinase	3
bgh00739	GH18		Endochitinase	85
bgh03470	GH18		Putative candidate secreted effector protein	0
bgh05372	GH18	CBM18 GH18	CELP0030 Effector like protein	6
bgh06910	GH18	GH18GH31	Alpha glucosidase II	84
bghG005311000001001	GH18		Uncharacterized protein
bgh01455	GH2		Putative RING finger domain-containing protein	21
bgh02895	GH20		Uncharacterized protein	67
bgh05545	GH20		Beta-hexosaminidase	95
bgh02236	GH24		Serine/threonine-protein phosphatase 4 regulatory subunit	40
bgh00678	GH3		Beta-N-acetylglucosaminidase	66
bgh00907	GH3		Uncharacterized protein	100
bghG000059000001001	GH3		CSEP0278 putative effector protein
bghG006236000001001	GH3		Putative effector protein
bghG006238000001001	GH3		CSEP0455 putative effector protein
bgh00034	GH31		Putative candidate secreted effector protein	2
bgh06910	GH31	GH18GH31	Alpha glucosidase II	84
bghG000799000001001	GH31		Putative candidate secreted effector protein
bghG000834000001001	GH31		Putative effector protein
bghG004240000001001	GH31		Putative effector protein
bgh00508	GH36		EKA-like protein	1
bgh00613	GH36		EKA-like protein	1
bgh00619	GH36		EKA-like protein	1
bgh03897	GH36		EKA-like protein	0
bgh04497	GH36		EKA-like protein	0
bghG006215000001001	GH37		Alpha-trehalose glucohydrolase
bgh00758	GH38		Alpha-mannosidase	66
bghG001764000002001	GH39		Uncharacterized protein
bgh01111	GH43		Uncharacterized protein	22
bgh04824	GH43		Uncharacterized protein	377
bgh00762	GH47		alpha-1,2-Mannosidase	106
bgh00763	GH47		alpha-1,2-Mannosidase	2760
bgh00764	GH47		alpha-1,2-Mannosidase	87
bgh00768	GH47		alpha-1,2-Mannosidase	22
bgh03901	GH47		Putative candidate secreted effector protein	6
bgh00086	GH5		Exo-1,3-beta-glucanase	674
bgh00680	GH5		Exo-1,3-beta-glucanase	1
bgh01040	GH5	GH132 GH5	Putative SUN domain protein (Adg3)	903
bgh04952	GH5		Uncharacterized protein	86
bgh06275	GH5		Uncharacterized protein	39
bgh06688	GH5		Glycosyl hydrolase family 5	62
bgh06810	GH5		Exo 1,3 beta glucanase	5
bghG004981000001001	GH5		Putative effector protein
bghG005088000001001	GH5		Serine/threonine protein kinase domain protein
bghG006240000001001	GH5		CSEP0457 putative effector protein
bgh01234	GH51		Structure-specific endonuclease subunit SLX1	24
bgh06560	GH51		Uncharacterized protein	103
bghG004928000001001	GH51		Secreted protein (Signalp)/blumeria specific
bgh00683	GH55		APT1/Adenine phosphoribosyltransferase	65
bgh00772	GH55		1,3-beta glucanase	55
bgh04507	GH55		Mitochondrial ATPase inhibitor	176
bgh02562	GH63		Glycoside hydrolase family 63 protein	68
bghG004450000001001	GH63		Mannosyl-oligosaccharide glucosidase
bgh02406	GH7	CBM1 GH7	Uncharacterized protein	65
bgh00842	GH71		Putative ubiquinone biosynthesis protein	25
bgh00865	GH71		Putative aspartyl aminopeptidase	91
bgh03852	GH71		ABC1 domain protein	16
bgh05452	GH71		Putative ABC transporter	53
bgh05700	GH71		Ubiquinone biosynthesis protein	42
bgh00774	GH72	CBM43 GH72	1,3-beta-glucanosyltransferase (GELC)	480
bgh00775	GH72		1,3-beta-glucanosyltransferase (GELB)	93
bgh00776	GH72		1,3-beta-glucanosyltransferase (GELA)	1185
bgh04747	GH72		Uncharacterized protein	24
bgh00778	GH76		Glycosyl hydrolase family 76	203
bgh00779	GH76		Glycosyl hydrolase	38
bgh00780	GH76		Glycosyl hydrolase family 76	63
bgh00782	GH76		Mannan endo-1,6-alpha-mannosidase	82
bgh00783	GH76		Mannan endo-1,6-alpha-mannosidase	12
bgh05252	GH76		Glycosyl hydrolase family 76	14
bgh06197	GH76		Extracellular solute-binding protein	0
bgh06450	GH76		Glycosyl hydrolase family 76	38
bghG000349000001001	GH76		Glycosyl hydrolase
bgh02241	GH78		Putative tRNA-specific adenosine deaminase	20
bgh04751	GH78		Uncharacterized protein	13
bghG000684000001001	GH78		Alpha-L-rhamnosidase
bghG006466000001001	GH78		Putative effector protein
bgh04744	GH81		Endo-1,3-beta-glucanase	29
bgh00795	GH92		Alpha-1,2-mannosidase	8
bghG006074000001001	GH92		Alpha-1,2-mannosidase
bgh05244	GH95		Uncharacterized protein	23
bgh02562	GHnc		Glycoside hydrolase family 63 protein	68
bgh06361	GHnc	CBM13 GHnc	Uncharacterized protein	18
bgh00570	GT1		Asparagine-linked glycosylation protein 14	36
bgh00571	GT1		Asparagine-linked glycosylation protein 13	33
bgh03694	GT1		Putative candidate secreted effector protein	3
bgh05060	GT1		Putative powdery mildew-specific protein	0
bghG000700000001001	GT1		Uncharacterized protein
bghG001669000001001	GT1		Autophagy-related protein 26
bghG005727000001001	GT1		UDP-glucose,sterol transferase
bgh00834	GT15		RNAse qde2	49
bgh01243	GT15		Putative alpha-1,2 mannosyltransferase KTR1	50
bgh02561	GT15		Alpha-1,2-mannosyltransferase	73
bgh00300	GT2		Uncharacterized protein	403
bgh00324	GT2		Chitin synthase	57
bgh00325	GT2		Chitin synthase	39
bgh00715	GT2		Dolichyl-phosphate beta-glucosyltransferase	33
bgh00800	GT2		Dolichol-phosphate mannosyltransferase	18
bgh00809	GT2		Polysaccharide synthase	3
bgh00811	GT2		Class VII chitin synthase	310
bgh00822	GT2		Class III chitin synthase	129
bgh02840	GT2		Pyrroline-5-carboxylate reductase	10
bgh03871	GT2		Signal recognition particle 14kD protein	37
bgh04125	GT2		EKA-like protein	0
bgh05140	GT2		Lysophospholipase	18
bghG000584000001001	GT2		Class II chitin synthase
bghG003071000001001	GT2		Class IV chitin synthase
bghG004252000001001	GT2		Ceramide glucosyltransferase
bghG008100000001001	GT2		Mannose phospho-dolichol synthase
bgh00323	GT20		Trehalose-6-phosphate synthase	241
bgh00497	GT20	GT20 GTnc	Trehalose-6-phosphate synthase	28
bghG001634000001001	GT20		UDP-glucose-glucosephosphate glucosyltransferase
bghG004252000001001	GT21		Ceramide glucosyltransferase
bgh00582	GT22		Mannosyltransferase	39
bgh00584	GT22		Mannosyltransferase	56
bgh05828	GT22		Mannosyltransferase	29
bgh06024	GT22		Mannosyltransferase	22
bgh05559	GT24		UDP-glucoseglycoprotein glucosyltransferase	35
bgh00229	GT3		Glycogen [starch] synthase	123
bgh00172	GT31		Uncharacterized protein	79
bgh02741	GT31		Glycosyltransferase family 31	41
bgh05045	GT31		Glycosyltransferase Family 31	62
bghG001909000003001	GT31		Bgh-specific protein
bghG003896000002001	GT31		pH-response regulator protein palI/RIM9
bgh01073	GT32		Triose-phosphate Transporter family protein	33
bgh01119	GT32		Putative GDP-mannose transporter	46
bgh01145	GT32		Acyltransferase	44
bgh01180	GT32		Putative nucleotide-sugar transporter	26
bgh01309	GT32		Putative solute carrier family 35 member E3	47
bgh02603	GT32		Uncharacterized protein	6
bgh02742	GT32		Alpha 1,6 mannosyltransferase	125
bgh03157	GT32		Uncharacterized protein	155
bgh05574	GT32		Uncharacterized protein	33
bghG001852000001001	GT32		Glycosyl transferase
bgh00572	GT33		ALG1/Alg1/Mannosyltransferase/Dol-PP-GlcNAc2Man transferase/beta-1,4-mannosyltransferase	238
bgh03319	GT33	GT4GT33	Glycosyl transferase/glycosyl transferase group 1 family protein	1
bgh05043	GT33	GT4 GT33	Alpha-1,2-mannosyltransferase ALG11	258
bgh01096	GT34		Alpha-1,2-galactosyltransferase/putative alpha-1,6-mannosyltransferase subunit	44
bgh02743	GT34		Alpha-1, 6-mannosyltransferase/galactosyltransferase	50
bgh00234	GT35		Alpha-1,4 glucan phosphorylase	197
bgh02251	GT39		O-mannosyl transferase	56
bgh05832	GT39		Protein O-mannosyl-transferase 1	72
bgh06477	GT39		Dolichyl-phosphate-mannose-protein mannosyltransferase	46
bgh00576	GT4		Glycolipid 6-alpha-mannosyltransferase/glycolipid 3-alpha-mannosyltransferase/ALG2	34
bgh02104	GT4		N-acetylglucosaminyl-phosphatidylinositol biosynthetic protein	13
bgh03319	GT4	GT4GT33	Glycosyl transferase/glycosyl transferase group 1 family protein	1
bgh05043	GT4	GT4 GT33	Alpha-1,2-mannosyltransferase ALG11	258
bghG003847000001001	GT4		CSEP0391 putative effector protein
bgh04852	GT41		UDP-N-acetylglucosaminyltransferase	23
bgh02744	GT48		1,3-beta glucan synthase	134
bgh00044	GT50		Putative candidate secreted effector protein	2
bgh02555	GT50		GPI mannosyltransferase	23
bgh05886	GT50		Extracellular matrix protein	908
bghG011456000001001	GT50		Putative candidate secreted effector protein
bgh00585	GT57		Alpha-1,3-glucosyltransferase	21
bgh00587	GT57		Alpha-1,3-glucosyltransferase	35
bgh00580	GT58		Dol-P-Man:Man(5)GlcNAc(2)-PP-Dol alpha-1,3-mannosyltransferase	30
bgh00590	GT59		Dolichyl-phosphoglucose-dependent alpha-1,2 glucosyltransferase/ALG10/DIE2	40
bgh02071	GT62		Mannan polymerase II complex ANP1 subunit	64
bgh03496	GT62		Mannan polymerase II complex ANP1 subunit	93
bgh05368	GT62		Mannan polymerase complexes MNN9 subunit	29
bgh04567	GT64		Peptidyl-tRNA hydrolase/Pth2p	25
bgh02672	GT66		Dolichyl-diphosphooligosaccharide--protein glycosyltransferase subunit STT3	90
bgh05865	GT69		Uncharacterized protein	29
bghG000684000003001	GT76		Uncharacterized protein
bghG000803000001001	GT76		Putative effector protein
bghG003125000001001	GT76		GPI mannosyltransferase 2
bghG007476000001001	GT76		Uncharacterized protein
bgh00995	GT8		GLG1/glycogen synthesis initiator (Glycogenin)	33
bgh02441	GT8		Glycosyl transferase	6
bgh01272	GT90		Capsular associated protein	18
bgh01321	GT90		Capsular associated protein	34
bgh04640	GT90		Capsule-associated protein CAP1	10
bgh00969	GTnc		Ubiquitin conjugating enzyme	156
bgh02097	GTnc	GT20 GTnc	Uncharacterized protein	28
bgh02625	GTnc		Tom6/TOM core complex subunit Tom6	168
bgh04145	PL1		EKA-like protein	0.909532
bgh04306	PL1	PL1 CBM1	EKA-like protein	4.54331
bghG006237000001001	PL4		Uncharacterized protein	20.0378
bghG001886000002001	PL9		Serine/threonine protein kinase Sgk2	11.3112
